# Supplementary material for: The long noncoding RNA lnc-FANCI-2 intrinsically restricts RAS signaling in human papillomavirus type 16-infected cervical cancer cells
Source: eLife. 2025 Aug 29;13:RP102681. doi: 10.7554/eLife.102681 (PMC12396819; doi:10.7554/eLife.102681)
Supplement: Figure 2—source data 2. [file elife-102681-fig2-data2.zip]

Archive with 5 entries (4 files):
- Figure 2-source data_2/
- Figure 2-source data_2/20181004.tif
- Figure 2-source data_2/20181009.tif
- Figure 2-source data_2/zheng lab 2022-07-08 10h16m47s.tif
- Figure 2-source data_2/zheng lab 2022-07-08 12h31m36s.tif
