# Supplementary material for: The long noncoding RNA lnc-FANCI-2 intrinsically restricts RAS signaling in human papillomavirus type 16-infected cervical cancer cells
Source: eLife. 2025 Aug 29;13:RP102681. doi: 10.7554/eLife.102681 (PMC12396819; doi:10.7554/eLife.102681)
Supplement: Figure 3—source data 2. [file elife-102681-fig3-data2.zip]

Archive with 6 entries (5 files):
- Figure 3-source data 2/
- Figure 3-source data 2/2019-01-22 17hr 17min 51sec.tif
- Figure 3-source data 2/2019-01-23 12hr 31min 38sec.tif
- Figure 3-source data 2/2019-01-24 16hr 56min 56sec.tif
- Figure 3-source data 2/Northern-1.tif
- Figure 3-source data 2/Northern-2.tif
