# Supplementary material for: The long noncoding RNA lnc-FANCI-2 intrinsically restricts RAS signaling in human papillomavirus type 16-infected cervical cancer cells
Source: eLife. 2025 Aug 29;13:RP102681. doi: 10.7554/eLife.102681 (PMC12396819; doi:10.7554/eLife.102681)
Supplement: Figure 3—figure supplement 2—source data 2. [file elife-102681-fig3-figsupp2-data2.zip]

Archive with 12 entries (11 files):
- Figure 3-figure supplement 2-source_data_2/
- Figure 3-figure supplement 2-source_data_2/zheng lab 2021-09-02 13h07m13s.tif
- Figure 3-figure supplement 2-source_data_2/zheng lab 2021-09-20 12h22m30s.tif
- Figure 3-figure supplement 2-source_data_2/zheng lab 2022-03-15 14h12m13s.tif
- Figure 3-figure supplement 2-source_data_2/zheng lab 2022-03-16 14h13m27s.tif
- Figure 3-figure supplement 2-source_data_2/zheng lab 2022-03-17 10h52m38s.tif
- Figure 3-figure supplement 2-source_data_2/zheng lab 2024-12-13 10h10m09s.tif
- Figure 3-figure supplement 2-source_data_2/zheng lab 2024-12-13 10h13m51s.tif
- Figure 3-figure supplement 2-source_data_2/zheng lab 2024-12-16 09h07m21s.tif
- Figure 3-figure supplement 2-source_data_2/zheng lab 2024-12-16 09h14m07s.tif
- Figure 3-figure supplement 2-source_data_2/zheng lab 2024-12-16 14h05m53s.tif
- Figure 3-figure supplement 2-source_data_2/zheng lab 2024-12-16 14h10m04s.tif
