# Supplementary material for: The long noncoding RNA lnc-FANCI-2 intrinsically restricts RAS signaling in human papillomavirus type 16-infected cervical cancer cells
Source: eLife. 2025 Aug 29;13:RP102681. doi: 10.7554/eLife.102681 (PMC12396819; doi:10.7554/eLife.102681)
Supplement: Figure 4—source data 2. [file elife-102681-fig4-data2.zip]

Archive with 9 entries (8 files):
- Figure 4-source_data_2/
- Figure 4-source_data_2/zheng lab 2021-01-12 15h20m11s.tif
- Figure 4-source_data_2/zheng lab 2021-01-25 12h44m02s.tif
- Figure 4-source_data_2/zheng lab 2021-01-26 14h01m43s.tif
- Figure 4-source_data_2/zheng lab 2021-01-28 12h32m23s.tif
- Figure 4-source_data_2/zheng lab 2021-03-08 15h27m30s.tif
- Figure 4-source_data_2/zheng lab 2021-03-09 16h22m58s.tif
- Figure 4-source_data_2/zheng lab 2021-03-11 12h34m01s.tif
- Figure 4-source_data_2/zheng lab 2021-03-12 12h50m53s.tif
