# Supplementary material for: The long noncoding RNA lnc-FANCI-2 intrinsically restricts RAS signaling in human papillomavirus type 16-infected cervical cancer cells
Source: eLife. 2025 Aug 29;13:RP102681. doi: 10.7554/eLife.102681 (PMC12396819; doi:10.7554/eLife.102681)
Supplement: Figure 5—source data 2. [file elife-102681-fig5-data2.zip]

Archive with 14 entries (13 files):
- Figure 5-source_data_2/
- Figure 5-source_data_2/CFH.tif
- Figure 5-source_data_2/CNTN5.tif
- Figure 5-source_data_2/EMP3.tif
- Figure 5-source_data_2/GAPDH.tif
- Figure 5-source_data_2/IGFBP3.tif
- Figure 5-source_data_2/ITGB6.tif
- Figure 5-source_data_2/NLRP2.tif
- Figure 5-source_data_2/PLAC8.tif
- Figure 5-source_data_2/PSG4.tif
- Figure 5-source_data_2/PSMB9.tif
- Figure 5-source_data_2/PTGS2.tif
- Figure 5-source_data_2/SERPINB1.tif
- Figure 5-source_data_2/SERPINB2.tif
