# Supplementary material for: The long noncoding RNA lnc-FANCI-2 intrinsically restricts RAS signaling in human papillomavirus type 16-infected cervical cancer cells
Source: eLife. 2025 Aug 29;13:RP102681. doi: 10.7554/eLife.102681 (PMC12396819; doi:10.7554/eLife.102681)
Supplement: Figure 7—source data 2. [file elife-102681-fig7-data2.zip]

Archive with 27 entries (26 files):
- Figure 7-source_data_2/
- Figure 7-source_data_2/zheng lab 2020-12-04 12h07m51s.tif
- Figure 7-source_data_2/zheng lab 2020-12-07 11h44m33s.tif
- Figure 7-source_data_2/zheng lab 2020-12-08 12h56m20s.tif
- Figure 7-source_data_2/zheng lab 2020-12-09 13h05m25s.tif
- Figure 7-source_data_2/zheng lab 2020-12-10 14h15m15s.tif
- Figure 7-source_data_2/zheng lab 2020-12-11 12h31m24s.tif
- Figure 7-source_data_2/zheng lab 2020-12-14 13h23m21s.tif
- Figure 7-source_data_2/zheng lab 2020-12-14 13h29m01s.tif
- Figure 7-source_data_2/zheng lab 2020-12-17 13h31m30s.tif
- Figure 7-source_data_2/zheng lab 2020-12-18 13h07m46s.tif
- Figure 7-source_data_2/zheng lab 2020-12-22 13h19m11s.tif
- Figure 7-source_data_2/zheng lab 2020-12-23 11h56m05s.tif
- Figure 7-source_data_2/zheng lab 2020-12-25 13h07m57s.tif
- Figure 7-source_data_2/zheng lab 2020-12-28 14h06m02s.tif
- Figure 7-source_data_2/zheng lab 2020-12-29 12h28m47s.tif
- Figure 7-source_data_2/zheng lab 2020-12-31 13h07m30s.tif
- Figure 7-source_data_2/zheng lab 2021-03-01 13h19m31s.tif
- Figure 7-source_data_2/zheng lab 2021-03-02 15h35m45s.tif
- Figure 7-source_data_2/zheng lab 2021-03-03 12h42m34s.tif
- Figure 7-source_data_2/zheng lab 2021-03-04 12h32m54s.tif
- Figure 7-source_data_2/zheng lab 2021-03-05 13h07m23s.tif
- Figure 7-source_data_2/zheng lab 2021-03-08 13h32m09s.tif
- Figure 7-source_data_2/zheng lab 2021-03-09 16h09m39s.tif
- Figure 7-source_data_2/zheng lab 2021-03-09 16h15m46s.tif
- Figure 7-source_data_2/zheng lab 2021-03-10 12h39m51s.tif
- Figure 7-source_data_2/zheng lab 2021-03-10 12h44m35s.tif
