# Supplementary material for: The long noncoding RNA lnc-FANCI-2 intrinsically restricts RAS signaling in human papillomavirus type 16-infected cervical cancer cells
Source: eLife. 2025 Aug 29;13:RP102681. doi: 10.7554/eLife.102681 (PMC12396819; doi:10.7554/eLife.102681)
Supplement: Figure 7—figure supplement 2—source data 2. [file elife-102681-fig7-figsupp2-data2.zip]

Archive with 22 entries (21 files):
- Figure 7-figure supplement 2-source_data_2/
- Figure 7-figure supplement 2-source_data_2/zheng lab 2020-07-20 15h27m02s.tif
- Figure 7-figure supplement 2-source_data_2/zheng lab 2020-07-21 09h29m17s.tif
- Figure 7-figure supplement 2-source_data_2/zheng lab 2020-07-22 09h28m10s.tif
- Figure 7-figure supplement 2-source_data_2/zheng lab 2020-07-28 15h16m17s.tif
- Figure 7-figure supplement 2-source_data_2/zheng lab 2020-07-29 09h17m15s.tif
- Figure 7-figure supplement 2-source_data_2/zheng lab 2020-07-30 15h00m51s.tif
- Figure 7-figure supplement 2-source_data_2/zheng lab 2020-07-31 14h36m14s.tif
- Figure 7-figure supplement 2-source_data_2/zheng lab 2020-08-02 16h05m47s.tif
- Figure 7-figure supplement 2-source_data_2/zheng lab 2020-10-23 13h49m41s.tif
- Figure 7-figure supplement 2-source_data_2/zheng lab 2020-10-27 16h02m58s.tif
- Figure 7-figure supplement 2-source_data_2/zheng lab 2020-10-28 13h11m21s.tif
- Figure 7-figure supplement 2-source_data_2/zheng lab 2020-11-18 12h48m08s.tif
- Figure 7-figure supplement 2-source_data_2/zheng lab 2020-11-19 13h30m47s.tif
- Figure 7-figure supplement 2-source_data_2/zheng lab 2020-11-20 12h34m47s.tif
- Figure 7-figure supplement 2-source_data_2/zheng lab 2020-11-24 14h47m12s.tif
- Figure 7-figure supplement 2-source_data_2/zheng lab 2020-11-25 13h21m09s.tif
- Figure 7-figure supplement 2-source_data_2/zheng lab 2022-06-28 13h36m12s.tif
- Figure 7-figure supplement 2-source_data_2/zheng lab 2022-06-29 15h11m33s.tif
- Figure 7-figure supplement 2-source_data_2/zheng lab 2022-06-30 14h13m29s.tif
- Figure 7-figure supplement 2-source_data_2/zheng lab 2022-07-01 10h20m38s.tif
- Figure 7-figure supplement 2-source_data_2/zheng lab 2022-07-05 10h44m56s.tif
