# Supplementary material for: The long noncoding RNA lnc-FANCI-2 intrinsically restricts RAS signaling in human papillomavirus type 16-infected cervical cancer cells
Source: eLife. 2025 Aug 29;13:RP102681. doi: 10.7554/eLife.102681 (PMC12396819; doi:10.7554/eLife.102681)
Supplement: Figure 8—source data 2. [file elife-102681-fig8-data2.zip]

Archive with 22 entries (21 files):
- Figure 8-source data_2/
- Figure 8-source data_2/zheng lab 2020-03-04 11h59m44s.tif
- Figure 8-source data_2/zheng lab 2020-03-10 17h43m27s.tif
- Figure 8-source data_2/zheng lab 2020-03-12 11h07m32s.tif
- Figure 8-source data_2/zheng lab 2021-02-02 15h33m58s.tif
- Figure 8-source data_2/zheng lab 2021-02-03 13h20m58s.tif
- Figure 8-source data_2/zheng lab 2021-02-04 11h48m32s.tif
- Figure 8-source data_2/zheng lab 2021-02-05 12h51m30s.tif
- Figure 8-source data_2/zheng lab 2021-02-08 13h01m45s.tif
- Figure 8-source data_2/zheng lab 2021-02-09 15h09m37s.tif
- Figure 8-source data_2/zheng lab 2021-06-23 12h23m57s.tif
- Figure 8-source data_2/zheng lab 2021-06-24 12h47m15s.tif
- Figure 8-source data_2/zheng lab 2021-06-25 12h40m50s.tif
- Figure 8-source data_2/zheng lab 2021-06-28 12h23m17s.tif
- Figure 8-source data_2/zheng lab 2021-06-29 11h46m41s.tif
- Figure 8-source data_2/zheng lab 2021-06-30 12h30m56s.tif
- Figure 8-source data_2/zheng lab 2024-07-07 08h28m06s.tif
- Figure 8-source data_2/zheng lab 2024-07-08 08h17m18s.tif
- Figure 8-source data_2/zheng lab 2024-07-09 11h19m46s.tif
- Figure 8-source data_2/zheng lab 2024-07-10 10h21m50s.tif
- Figure 8-source data_2/zheng lab 2024-07-11 10h02m47s.tif
- Figure 8-source data_2/zheng lab 2024-07-11 14h45m38s.tif
