# Supplementary material for: The long noncoding RNA lnc-FANCI-2 intrinsically restricts RAS signaling in human papillomavirus type 16-infected cervical cancer cells
Source: eLife. 2025 Aug 29;13:RP102681. doi: 10.7554/eLife.102681 (PMC12396819; doi:10.7554/eLife.102681)
Supplement: Figure 8—figure supplement 1—source data 2. [file elife-102681-fig8-figsupp1-data2.zip]

Archive with 9 entries (8 files):
- Figure 8-figure supplement 1-source_data_2/
- Figure 8-figure supplement 1-source_data_2/zheng lab 2024-12-12 09h48m55s.tif
- Figure 8-figure supplement 1-source_data_2/zheng lab 2024-12-13 10h01m14s.tif
- Figure 8-figure supplement 1-source_data_2/zheng lab 2024-12-13 14h01m27s.tif
- Figure 8-figure supplement 1-source_data_2/zheng lab 2025-01-22 10h27m34s.tif
- Figure 8-figure supplement 1-source_data_2/zheng lab 2025-01-23 10h46m10s.tif
- Figure 8-figure supplement 1-source_data_2/zheng lab 2025-01-27 09h44m00s.tif
- Figure 8-figure supplement 1-source_data_2/zheng lab 2025-01-30 09h56m57s.tif
- Figure 8-figure supplement 1-source_data_2/zheng lab 2025-01-30 15h06m14s.tif
