# Supplementary material for: The long noncoding RNA lnc-FANCI-2 intrinsically restricts RAS signaling in human papillomavirus type 16-infected cervical cancer cells
Source: eLife. 2025 Aug 29;13:RP102681. doi: 10.7554/eLife.102681 (PMC12396819; doi:10.7554/eLife.102681)
Supplement: Figure 9—source data 2. [file elife-102681-fig9-data2.zip]

Archive with 12 entries (11 files):
- Figure 9-source data_2/
- Figure 9-source data_2/zheng lab 2022-12-14 12h53m33s.tif
- Figure 9-source data_2/zheng lab 2024-07-08 08h13m39s.tif
- Figure 9-source data_2/zheng lab 2024-07-08 08h19m55s.tif
- Figure 9-source data_2/zheng lab 2024-07-09 11h15m59s.tif
- Figure 9-source data_2/zheng lab 2024-07-09 11h23m58s.tif
- Figure 9-source data_2/zheng lab 2024-07-10 10h19m11s.tif
- Figure 9-source data_2/zheng lab 2024-07-11 09h59m44s.tif
- Figure 9-source data_2/zheng lab 2024-07-11 14h48m39s.tif
- Figure 9-source data_2/zheng lab 2024-11-25 10h42m33s.tif
- Figure 9-source data_2/zheng lab 2025-01-16 11h45m30s.tif
- Figure 9-source data_2/zheng lab 2025-01-16 15h39m45s.tif
